# Supplementary material for: Arrayed single-gene perturbations identify drivers of human anterior neural tube closure
Source: eLife. 2026 Jul 7;14:RP108224. doi: 10.7554/eLife.108224 (PMC13341112; doi:10.7554/eLife.108224)
Supplement: Figure 3—figure supplement 1—source data 1. [file elife-108224-fig3-figsupp1-data1.zip]

Archive with 5 entries (4 files):
- Figure3-sourcedata2/
- Figure3-sourcedata2/gel2.tif
- __MACOSX/Figure3-sourcedata2/._gel2.tif
- Figure3-sourcedata2/gel1.tif
- __MACOSX/Figure3-sourcedata2/._gel1.tif
